# Supplementary material for: Characterization of the Testis-Specific Angiotensin Converting Enzyme (tACE)-Interactome during Bovine Sperm Capacitation
Source: Curr Issues Mol Biol. 2022 Jan 17;44(1):449–69. doi: 10.3390/cimb44010031 (PMC8928970; doi:10.3390/cimb44010031)
Supplement: Supplementary file 1 [file cimb-44-00031-s001.zip]

Archive with 1 entries (1 files):
- cimb-1506345-supplementary.pdf
